# Supplementary material for: Agrimonia coreana Extract Exerts Its Therapeutic Effect through CRAC Channel Inhibition for Atopic Dermatitis Treatment
Source: Int J Mol Sci. 2024 Aug 15;25(16):8894. doi: 10.3390/ijms25168894 (PMC11355045; doi:10.3390/ijms25168894)
Supplement: Supplementary file 1 [file ijms-25-08894-s001.zip]

Archive with 1 entries (1 files):
- ijms-3145108-supplementary.pdf
